# Supplementary material for: Pulmonary Suffusion Refinements for Primary and Secondary Malignancies: Preliminary Analyses of Phase I Safety and Drug Delivery Data
Source: Cancers (Basel). 2025 Sep 2;17(17):2880. doi: 10.3390/cancers17172880 (PMC12427383; doi:10.3390/cancers17172880)
Supplement: Supplementary file 1 [file cancers-17-02880-s001.zip]

Archive with 3 entries (3 files):
- cancers-3815710-supplementary.pdf
- VideoS1_2024_SuffusionFluoro.mp4
- VideoS2_SnareSuffusionFinal.mp4
